# Supplementary material for: H3.3K27M Mutation Controls Cell Growth and Resistance to Therapies in Pediatric Glioma Cell Lines
Source: Cancers (Basel). 2021 Nov 5;13(21):5551. doi: 10.3390/cancers13215551 (PMC8583077; doi:10.3390/cancers13215551)
Supplement: Supplementary file 1 [file cancers-13-05551-s001.zip]

Archive with 4 entries (3 files):
- supplementary/
- supplementary/Supp Fig.pdf
- supplementary/Supp Table 1.xlsx
- supplementary/Supp Table 2.xlsx
