# Supplementary material for: H3.3K27M Mutation Controls Cell Growth and Resistance to Therapies in Pediatric Glioma Cell Lines
Source: Cancers (Basel). 2021 Nov 5;13(21):5551. doi: 10.3390/cancers13215551 (PMC8583077; doi:10.3390/cancers13215551)
Supplement: Supplementary file 1 [file cancers-13-05551-s001.zip › supplementary/Supp Table 1.xlsx]

## Sheet: Feuil1
Drug screening list
1	JQ1
2	17-AAG (Tanespimycin)
3	Afatinib
4	AGI-5198
5	Alisertib
6	Arsenic
7	AT9283
8	Azacitidine
9	Birinapant
10	BKM 120
11	Bleomycine sulfate
12	Bortezomib
13	Bosutinib
14	Carfilzomib
15	Cladribine
16	Clofarabine
17	Cyclopamine
18	Cytarabine
19	Dasatinib
20	daunorubicin HCl
21	Decitabine
22	Dexamethasone (DHAP)
23	docetaxel
24	Entinostat (MS-275)
25	Erlotinib
26	Etoposide
27	Everolimus
28	gefitinib
29	hydroxychloroquine
30	Idarubicin HCl
31	Idelalisib
32	Imatinib
33	lapatinib
34	L-Asparaginase
35	Masitinib
36	Metformin HCl
37	midostaurin
38	MK-2206 2HCl
39	Navitoclax (ABT-263)
40	Nelarabine
41	Nilotinib
42	Nutlin 3
43	Olaparib
44	OTX015
45	Ponatinib
46	Prima1
47	Quizartinib
48	Regorafenib
49	Rigosertib
50	ruxolitinib
51	SGI110
52	SGI-1776
53	Sorafenib tosylate
54	Sunitinib malate
55	Temsirolimus
56	Tipifarnib
57	Topotecan HCl
58	Trametinib
59	Tretinoin
60	Vemurafenib
61	Vincristine
62	Volasertib
63	Vorinostat (SAHA)
64	VX680
65	Venetoclax
66	Panobinostat
67	Luminespib
68	Crenolanib
69	Gilteritinib
70	Seliciclib/ Roscovitine
71	palbociclib
72	GSK126
73	EPZ5676
74	idasanutlin
75	GSK2879552
76	Selinexor
77	SGI-1027
78	Enasidenib (AG-221)
79	Mebendazole
80	AC-4-130
