# Supplementary material for: H3.3K27M Mutation Controls Cell Growth and Resistance to Therapies in Pediatric Glioma Cell Lines
Source: Cancers (Basel). 2021 Nov 5;13(21):5551. doi: 10.3390/cancers13215551 (PMC8583077; doi:10.3390/cancers13215551)
Supplement: Supplementary file 1 [file cancers-13-05551-s001.zip › supplementary/Supp Table 2.xlsx]

## Sheet: Feuil1
	Common genes differentially expressed between H3.3 and H3.3K27M in the three cell lines
	RNA5SP82
	AC140113.1			Down in H3K27M mutant
	DHRS2			Up in H3K27M mutant
	AC004980.4
	RNA5SP477
	COX7A2P1
	SPANXD
	AP000295.1
	ENPP7P8
	RNA5SP323
	C19orf18
	L1CAM
	PTPRU
	RNA5SP18
	AP000763.2
	GAB3
	GLT8D2
	BMP7
	RPL39P40
	BAMBI
	ATCAY
	AC060780.3
	HMGN1P15
	ACTA2
	LUM
	RNA5SP304
	AC128657.1
